# Supplementary material for: Nitrogenase resurrection and the evolution of a singular enzymatic mechanism
Source: eLife. 2023 Feb 17;12:e85003. doi: 10.7554/eLife.85003 (PMC9977276; doi:10.7554/eLife.85003)
Supplement: Figure 3—source data 6. [file elife-85003-fig3-data6.zip]

Archive with 2 entries (2 files):
- Figure3-SourceData6.tif
- Figure3-SourceData6_labeled.tif
