# Supplementary material for: Nitrogenase resurrection and the evolution of a singular enzymatic mechanism
Source: eLife. 2023 Feb 17;12:e85003. doi: 10.7554/eLife.85003 (PMC9977276; doi:10.7554/eLife.85003)
Supplement: Figure 4—figure supplement 1—source data 1. [file elife-85003-fig4-figsupp1-data1.zip]

Archive with 2 entries (2 files):
- FigureS4-SourceData.tif
- FigureS4-SourceData_labeled.tif
